# Supplementary material for: Dynamic contrast-enhanced magnetic resonance imaging for head and neck cancers
Source: Sci Data. 2018 Feb 13;5:180008. doi: 10.1038/sdata.2018.8 (PMC5810424; doi:10.1038/sdata.2018.8)
Supplement: Supplementary file 1 [file sdata20188-isa1.zip]

Archive with 3 entries (3 files):
- i_Investigation.txt
- s_study_Ger.txt
- a_assay_Ger.txt
