# Supplementary material for: Dynamic contrast-enhanced magnetic resonance imaging for head and neck cancers
Source: Sci Data. 2018 Feb 13;5:180008. doi: 10.1038/sdata.2018.8 (PMC5810424; doi:10.1038/sdata.2018.8)
Supplement: Supplementary file 1 [file sdata20188-isa1.zip › i_Investigation.txt]

# Investigation File generated for Scientific Data with Investigation File Authoring Tool version 0.1.0 on 10/01/2018 - This metadata file is CC0
ONTOLOGY SOURCE REFERENCE
Term Source Name	NCBITAXON	UBERON	PATO	UO	OBI	EFO	NCIT	XCO	ERO
Term Source File	http://data.bioontology.org/ontologies/NCBITAXON	http://data.bioontology.org/ontologies/UBERON	http://data.bioontology.org/ontologies/PATO	http://data.bioontology.org/ontologies/UO	http://data.bioontology.org/ontologies/OBI	http://data.bioontology.org/ontologies/EFO	http://data.bioontology.org/ontologies/NCIT	http://data.bioontology.org/ontologies/XCO	http://data.bioontology.org/ontologies/ERO
Term Source Version	2016AB	releases/2014-06-15	unknown	unknown	2014-08-18	2.89	17.06d	4.18	2013-08-02
Term Source Description	National Center for Biotechnology Information (NCBI) Organismal Classification	Uber Anatomy Ontology	Phenotypic Quality Ontology	Units of Measurement Ontology	Ontology for Biomedical Investigations	Experimental Factor Ontology	National Cancer Institute Thesaurus	Experimental Conditions Ontology	Eagle-I Research Resource Ontology
INVESTIGATION
Investigation Identifier
Investigation Title
Investigation Description
Investigation Submission Date
Investigation Public Release Date
INVESTIGATION PUBLICATIONS
Investigation PubMed ID
Investigation Publication DOI
Investigation Publication Author List
Investigation Publication Title
Investigation Publication Status
Investigation Publication Status Term Accession Number
Investigation Publication Status Term Source REF
INVESTIGATION CONTACTS
Investigation Person Last Name
Investigation Person Mid Initials
Investigation Person First Name
Investigation Person Address
Investigation Person Phone
Investigation Person Fax
Investigation Person Email
Investigation Person Affiliation
Investigation Person Roles
Investigation Person Roles Term Accession Number
Investigation Person Roles Term Source REF
STUDY
Study Identifier	10.1038/sdata.2018.8
Study Title	Dynamic contrast-enhanced magnetic resonance imaging for head and neck cancers
Study Submission Date	12/10/2017
Study Public Release Date	13/02/2018
Study Description	http://www.nature.com/articles/sdata20188#abstract
Study File Name	s_study_Ger.txt
Comment[Subject Keywords]	////;///;//
Comment[Manuscript Licence]	CC BY-4.0
Comment[Experimental Metadata Licence]	CC0
Comment[Supplementary Information File Name]	
Comment[Supplementary Information File Type]	x-zip-compressed
Comment[Supplementary Information File URL]	http://www.nature.com/articles/sdata20188#supplementary-information
Comment[Data Repository]	figshare
Comment[Data Record Accession]	doi:10.6084/m9.figshare.c.3901198.v1
Comment[Data Record URI]	https://doi.org/10.6084/m9.figshare.c.3901198.v1
STUDY DESIGN DESCRIPTORS
Study Design Type	observation design
Study Design Type Term Accession Number	OBI:0300311
Study Design Type Term Source REF	OBI
STUDY PUBLICATIONS
Study PubMed ID	""
Study Publication DOI	doi:10.1038/s41598-017-11554-w
Study Publication Author List	""
Study Publication Title	""
Study Publication Status	published
Study Publication Status Term Accession Number	
Study Publication Status Term Source REF	
STUDY FACTORS
Study Factor Name	race/ethnicity	smoking status	primary tumor sub-site	chemotherapy type
Study Factor Type	ethnic group	Smoking Status	Tumor Identifier Location	antineoplastic agent
Study Factor Type Term Accession Number	http://www.ebi.ac.uk/efo/EFO_0001799	NCIT:C19796	NCIT:C117437	XCO:0000435
Study Factor Type Term Source REF	EFO	NCIT	NCIT	XCO
STUDY ASSAYS
Study Assay Measurement Type	Dynamic Contrast-Enhanced Magnetic Resonance Imaging
Study Assay Measurement Type Term Accession Number	NCIT:C62665
Study Assay Measurement Type Term Source REF	NCIT
Study Assay Technology Type	MRI Scanner
Study Assay Technology Type Term Accession Number	ERO:MRI_Scanner
Study Assay Technology Type Term Source REF	ERO
Study Assay Technology Platform	""
Study Assay File Name	a_assay_Ger.txt
STUDY PROTOCOLS
Study Protocol Name	Study Population and Eligibility Criteria	Patient demographics and clinical end points	Treatment strategy	HPV Detection	Magnetic Resonance Imaging	Manual Segmentation of regions of interest (ROIs) and subsequent analysis	Data de-identification
Study Protocol Type	selection	Demographics	Treatment	performing a clinical assessment	Dynamic Contrast-Enhanced Magnetic Resonance Imaging	data transformation	Deidentification
Study Protocol Type Term Accession Number	OBI:0001928	NCIT:C16495	NCIT:C15368	OBI:0600003	NCIT:C62665	OBI:0200000	NCIT:C45970
Study Protocol Type Term Source REF	OBI	NCIT	NCIT	OBI	NCIT	OBI	NCIT
Study Protocol Description							
Study Protocol URI	""	""	""	""	""	""	""
Study Protocol Version							
Study Protocol Parameters Name	""	""	""	""	instrument; manufacturer; magnetic field strength; coil type; number of coils; MRI assay; field of view; matrix size; voxel resolution; repetition time; echo time; flip angle value	""	""
Study Protocol Parameters Name Term Accession Number	""	""	""	""	""	""	""
Study Protocol Parameters Name Term Source REF	""	""	""	""	""	""	""
Study Protocol Components Name	""	""	""	""	""	""	""
Study Protocol Components Type	""	""	""	""	""	""	""
Study Protocol Components Type Term Accession Number	""	""	""	""	""	""	""
Study Protocol Components Type Term Source REF	""	""	""	""	""	""	""
STUDY CONTACTS
Study Person Last Name
Study Person First Name
Study Person Mid Initials
Study Person Email
Study Person Phone
Study Person Fax
Study Person Address
Study Person Affiliation
Study Person Roles
Study Person Roles Term Accession Number
Study Person Roles Term Source REF
Comment[Study Person ORCID]
Comment[Funder]
Comment[FundRef ID]
Comment[Funder Term Source REF]
Comment[Grant Identifier]
