# Supplementary material for: Dynamic contrast-enhanced magnetic resonance imaging for head and neck cancers
Source: Sci Data. 2018 Feb 13;5:180008. doi: 10.1038/sdata.2018.8 (PMC5810424; doi:10.1038/sdata.2018.8)
Supplement: Supplementary file 1 [file sdata20188-isa1.zip › s_study_Ger.txt]

Source Name	Material Type	Term Source REF	Term Accession Number	Characteristics[organism]	Term Source REF	Term Accession Number	Characteristics[organism part]	Term Source REF	Term Accession Number	Characteristics[development stage]	Term Source REF	Term Accession Number	Characteristics[sex]	Term Source REF	Term Accession Number	Characteristics[age at scan]	Unit	Term Source REF	Term Accession Number	Protocol REF	Protocol REF	Protocol REF	Protocol REF	Comment[tumor, node, and metastases category]	Comment[American Joint Committee on Cancer stage]	Sample Name	Factor Value[race/ethnicity]	Factor Value[smoking status]	Factor Value[primary tumor sub-site]	Factor Value[chemotherapy type]
Patient diagnosed with human papillomavirus-positive oropharyngeal squamous cell carcinoma				Homo sapiens	NCBITAXON	NCBITaxon:9606	craniocervical region	UBERON	UBERON:0007811	adult organism	UBERON	UBERON:0007023	male	PATO	PATO:0000384	52	year	UO	UO:0000036	Study Population and Eligibility Criteria	Patient demographics and clinical end points	Treatment strategy	HPV Detection	T3N1M0	III	Pat1	white	no	base of tongue	cisplatin
Patient diagnosed with human papillomavirus-positive oropharyngeal squamous cell carcinoma				Homo sapiens	NCBITAXON	NCBITaxon:9606	craniocervical region	UBERON	UBERON:0007811	adult organism	UBERON	UBERON:0007023	male	PATO	PATO:0000384	53	year	UO	UO:0000036	Study Population and Eligibility Criteria	Patient demographics and clinical end points	Treatment strategy	HPV Detection	T2N2aM0	IV	Pat2	white	yes	base of tongue	cetuximab
Patient diagnosed with human papillomavirus-positive oropharyngeal squamous cell carcinoma				Homo sapiens	NCBITAXON	NCBITaxon:9606	craniocervical region	UBERON	UBERON:0007811	adult organism	UBERON	UBERON:0007023	male	PATO	PATO:0000384	60	year	UO	UO:0000036	Study Population and Eligibility Criteria	Patient demographics and clinical end points	Treatment strategy	HPV Detection	T4N2bM0	IV	Pat3	white	yes	tonsil	cisplatin
Patient diagnosed with human papillomavirus-positive oropharyngeal squamous cell carcinoma				Homo sapiens	NCBITAXON	NCBITaxon:9606	craniocervical region	UBERON	UBERON:0007811	adult organism	UBERON	UBERON:0007023	male	PATO	PATO:0000384	55	year	UO	UO:0000036	Study Population and Eligibility Criteria	Patient demographics and clinical end points	Treatment strategy	HPV Detection	T3N2bM0	IV	Pat4	white	yes	tonsil	cisplatin
Patient diagnosed with human papillomavirus-positive oropharyngeal squamous cell carcinoma				Homo sapiens	NCBITAXON	NCBITaxon:9606	craniocervical region	UBERON	UBERON:0007811	adult organism	UBERON	UBERON:0007023	male	PATO	PATO:0000384	65	year	UO	UO:0000036	Study Population and Eligibility Criteria	Patient demographics and clinical end points	Treatment strategy	HPV Detection	T2N1M0	III	Pat5	white	no	base of tongue	cetuximab
Patient diagnosed with human papillomavirus-positive oropharyngeal squamous cell carcinoma				Homo sapiens	NCBITAXON	NCBITaxon:9606	craniocervical region	UBERON	UBERON:0007811	adult organism	UBERON	UBERON:0007023	male	PATO	PATO:0000384	57	year	UO	UO:0000036	Study Population and Eligibility Criteria	Patient demographics and clinical end points	Treatment strategy	HPV Detection	T2N2cM0	IV	Pat6	hispanic	yes	tonsil	cisplatin
Patient diagnosed with human papillomavirus-positive oropharyngeal squamous cell carcinoma				Homo sapiens	NCBITAXON	NCBITaxon:9606	craniocervical region	UBERON	UBERON:0007811	adult organism	UBERON	UBERON:0007023	male	PATO	PATO:0000384	60	year	UO	UO:0000036	Study Population and Eligibility Criteria	Patient demographics and clinical end points	Treatment strategy	HPV Detection	T2N2bM0	IV	Pat7	white	yes	base of tongue	cisplatin
Patient diagnosed with human papillomavirus-positive oropharyngeal squamous cell carcinoma				Homo sapiens	NCBITAXON	NCBITaxon:9606	craniocervical region	UBERON	UBERON:0007811	adult organism	UBERON	UBERON:0007023	male	PATO	PATO:0000384	58	year	UO	UO:0000036	Study Population and Eligibility Criteria	Patient demographics and clinical end points	Treatment strategy	HPV Detection	T2N2cM0	IV	Pat8	black	yes	base of tongue	cisplatin
Patient diagnosed with human papillomavirus-positive oropharyngeal squamous cell carcinoma				Homo sapiens	NCBITAXON	NCBITaxon:9606	craniocervical region	UBERON	UBERON:0007811	adult organism	UBERON	UBERON:0007023	male	PATO	PATO:0000384	62	year	UO	UO:0000036	Study Population and Eligibility Criteria	Patient demographics and clinical end points	Treatment strategy	HPV Detection	T4N2cM0	IV	Pat9	asian	yes	tonsil	cisplatin
Patient diagnosed with human papillomavirus-positive oropharyngeal squamous cell carcinoma				Homo sapiens	NCBITAXON	NCBITaxon:9606	craniocervical region	UBERON	UBERON:0007811	adult organism	UBERON	UBERON:0007023	female	PATO	PATO:0000383	48	year	UO	UO:0000036	Study Population and Eligibility Criteria	Patient demographics and clinical end points	Treatment strategy	HPV Detection	T4N2bM0	IV	Pat10	white	yes	tonsil	cisplatin
Patient diagnosed with human papillomavirus-positive oropharyngeal squamous cell carcinoma				Homo sapiens	NCBITAXON	NCBITaxon:9606	craniocervical region	UBERON	UBERON:0007811	adult organism	UBERON	UBERON:0007023	male	PATO	PATO:0000384	56	year	UO	UO:0000036	Study Population and Eligibility Criteria	Patient demographics and clinical end points	Treatment strategy	HPV Detection	T2N2cM0	IV	Pat11	white	no	tonsil	cisplatin
Patient diagnosed with human papillomavirus-positive oropharyngeal squamous cell carcinoma				Homo sapiens	NCBITAXON	NCBITaxon:9606	craniocervical region	UBERON	UBERON:0007811	adult organism	UBERON	UBERON:0007023	male	PATO	PATO:0000384	68	year	UO	UO:0000036	Study Population and Eligibility Criteria	Patient demographics and clinical end points	Treatment strategy	HPV Detection	TxN2cM0	IV	Pat12	white	yes	tonsil	cisplatin
Patient diagnosed with human papillomavirus-positive oropharyngeal squamous cell carcinoma				Homo sapiens	NCBITAXON	NCBITaxon:9606	craniocervical region	UBERON	UBERON:0007811	adult organism	UBERON	UBERON:0007023	male	PATO	PATO:0000384	47	year	UO	UO:0000036	Study Population and Eligibility Criteria	Patient demographics and clinical end points	Treatment strategy	HPV Detection	T3N2bM0	IV	Pat13	white	no	tonsil	cisplatin
Patient diagnosed with human papillomavirus-positive oropharyngeal squamous cell carcinoma				Homo sapiens	NCBITAXON	NCBITaxon:9606	craniocervical region	UBERON	UBERON:0007811	adult organism	UBERON	UBERON:0007023	male	PATO	PATO:0000384	47	year	UO	UO:0000036	Study Population and Eligibility Criteria	Patient demographics and clinical end points	Treatment strategy	HPV Detection	T3N2bM0	IV	Pat14	white	yes	tonsil	cisplatin
Patient diagnosed with human papillomavirus-positive oropharyngeal squamous cell carcinoma				Homo sapiens	NCBITAXON	NCBITaxon:9606	craniocervical region	UBERON	UBERON:0007811	adult organism	UBERON	UBERON:0007023	male	PATO	PATO:0000384	55	year	UO	UO:0000036	Study Population and Eligibility Criteria	Patient demographics and clinical end points	Treatment strategy	HPV Detection	T4N2bM0	IV	Pat15	white	no	base of tongue	cisplatin
