# Supplementary material for: Dynamic contrast-enhanced magnetic resonance imaging for head and neck cancers
Source: Sci Data. 2018 Feb 13;5:180008. doi: 10.1038/sdata.2018.8 (PMC5810424; doi:10.1038/sdata.2018.8)
Supplement: Supplementary file 1 [file sdata20188-isa1.zip › a_assay_Ger.txt]

Sample Name	Protocol REF	Parameter Value[instrument]	Parameter Value[manufacturer]	Parameter Value[magnetic field strength]	Unit	Term Source REF	Term Accession Number	Parameter Value[coil type]	Parameter Value[number of coils]	Parameter Value[MRI assay]	Parameter Value[field of view]	Unit	Term Source REF	Term Accession Number	Parameter Value[matrix size]	Unit	Term Source REF	Term Accession Number	Parameter Value[voxel resolution]	Unit	Term Source REF	Term Accession Number	Parameter Value[repetition time]	Unit	Term Source REF	Term Accession Number	Parameter Value[echo time]	Unit	Term Source REF	Term Accession Number	Parameter Value[flip angle value]	Unit	Term Source REF	Term Accession Number	Comment[instructions to participants]	Comment[scan date]	Protocol REF	Protocol REF	Comment[data file decription]	Assay Name	Raw Data File	Comment[Data Repository]	Comment[Data Record Accession]	Comment[Data Record URI]	Factor Value[race/ethnicity]	Factor Value[smoking status]	Factor Value[primary tumor sub-site]	Factor Value[chemotherapy type]
Pat1	Magnetic Resonance Imaging	3.0T Discovery 750 MRI scanner	GE Healthcare	3	tesla	UO	UO:0000228	flex coils	6	3D spoiled gradient recalled echo	25.6	centimeter	UO	UO:0000015	256x256	millimeter	UO	UO:0000016	2x2x4	millimeter	UO	UO:0000016	5.5	millisecond	UO	UO:0000028	2.1	millisecond	UO	UO:0000028	2, 5, 10, 15, 20 and 25	degree	UO	UO:0000185	relax quitely while immobilization devices are applied	19900101	Manual Segmentation of regions of interest (ROIs) and subsequent analysis	Data de-identification	Variable flip angle images	Pat1/Pre/VFA	Pat1/Pre/VFA	figshare	doi:10.6084/m9.figshare.c.3901198.v1	https://doi.org/10.6084/m9.figshare.c.3901198.v1	white	no	base of tongue	cisplatin
Pat1	Magnetic Resonance Imaging	3.0T Discovery 750 MRI scanner	GE Healthcare	3	tesla	UO	UO:0000228	flex coils	6	3D fast spoiled gradient recalled echo	25.6	centimeter	UO	UO:0000015	256x256	millimeter	UO	UO:0000016	2x2x4	millimeter	UO	UO:0000016	3.6	millisecond	UO	UO:0000028	1	millisecond	UO	UO:0000028	15	degree	UO	UO:0000185	relax quitely while immobilization devices are applied	19900101	Manual Segmentation of regions of interest (ROIs) and subsequent analysis	Data de-identification	Dynamic contrast enhanced	Pat1/Pre/DCE	Pat1/Pre/DCE	figshare	doi:10.6084/m9.figshare.c.3901198.v1	https://doi.org/10.6084/m9.figshare.c.3901198.v1	white	no	base of tongue	cisplatin
Pat1	Magnetic Resonance Imaging	3.0T Discovery 750 MRI scanner	GE Healthcare	3	tesla	UO	UO:0000228	flex coils	6	3D spoiled gradient recalled echo	25.6	centimeter	UO	UO:0000015	256x256	millimeter	UO	UO:0000016	2x2x4	millimeter	UO	UO:0000016	5.5	millisecond	UO	UO:0000028	2.1	millisecond	UO	UO:0000028	2, 5, 10, 15, 20 and 25	degree	UO	UO:0000185	relax quitely while immobilization devices are applied	19900202	Manual Segmentation of regions of interest (ROIs) and subsequent analysis	Data de-identification	Variable flip angle images	Pat/Mid/VFA	Pat/Mid/VFA	figshare	doi:10.6084/m9.figshare.c.3901198.v1	https://doi.org/10.6084/m9.figshare.c.3901198.v1	white	no	base of tongue	cisplatin
Pat1	Magnetic Resonance Imaging	3.0T Discovery 750 MRI scanner	GE Healthcare	3	tesla	UO	UO:0000228	flex coils	6	3D fast spoiled gradient recalled echo	25.6	centimeter	UO	UO:0000015	256x256	millimeter	UO	UO:0000016	2x2x4	millimeter	UO	UO:0000016	3.6	millisecond	UO	UO:0000028	1	millisecond	UO	UO:0000028	15	degree	UO	UO:0000185	relax quitely while immobilization devices are applied	19900202	Manual Segmentation of regions of interest (ROIs) and subsequent analysis	Data de-identification	Dynamic contrast enhanced	Pat1/Mid/DCE	Pat1/Mid/DCE	figshare	doi:10.6084/m9.figshare.c.3901198.v1	https://doi.org/10.6084/m9.figshare.c.3901198.v1	white	no	base of tongue	cisplatin
Pat1	Magnetic Resonance Imaging	3.0T Discovery 750 MRI scanner	GE Healthcare	3	tesla	UO	UO:0000228	flex coils	6	3D spoiled gradient recalled echo	25.6	centimeter	UO	UO:0000015	256x256	millimeter	UO	UO:0000016	2x2x4	millimeter	UO	UO:0000016	5.5	millisecond	UO	UO:0000028	2.1	millisecond	UO	UO:0000028	2, 5, 10, 15, 20 and 25	degree	UO	UO:0000185	relax quitely while immobilization devices are applied	19900303	Manual Segmentation of regions of interest (ROIs) and subsequent analysis	Data de-identification	Variable flip angle images	Pat1/Post/VFA	Pat1/Post/VFA	figshare	doi:10.6084/m9.figshare.c.3901198.v1	https://doi.org/10.6084/m9.figshare.c.3901198.v1	white	no	base of tongue	cisplatin
Pat1	Magnetic Resonance Imaging	3.0T Discovery 750 MRI scanner	GE Healthcare	3	tesla	UO	UO:0000228	flex coils	6	3D fast spoiled gradient recalled echo	25.6	centimeter	UO	UO:0000015	256x256	millimeter	UO	UO:0000016	2x2x4	millimeter	UO	UO:0000016	3.6	millisecond	UO	UO:0000028	1	millisecond	UO	UO:0000028	15	degree	UO	UO:0000185	relax quitely while immobilization devices are applied	19900303	Manual Segmentation of regions of interest (ROIs) and subsequent analysis	Data de-identification	Dynamic contrast enhanced	Pat1/Post/DCE	Pat1/Post/DCE	figshare	doi:10.6084/m9.figshare.c.3901198.v1	https://doi.org/10.6084/m9.figshare.c.3901198.v1	white	no	base of tongue	cisplatin
Pat2	Magnetic Resonance Imaging	3.0T Discovery 750 MRI scanner	GE Healthcare	3	tesla	UO	UO:0000228	flex coils	6	3D spoiled gradient recalled echo	25.6	centimeter	UO	UO:0000015	256x256	millimeter	UO	UO:0000016	2x2x4	millimeter	UO	UO:0000016	5.5	millisecond	UO	UO:0000028	2.1	millisecond	UO	UO:0000028	2, 5, 10, 15, 20 and 25	degree	UO	UO:0000185	relax quitely while immobilization devices are applied	19900101	Manual Segmentation of regions of interest (ROIs) and subsequent analysis	Data de-identification	Variable flip angle images	Pat2/Pre/VFA	Pat2/Pre/VFA	figshare	doi:10.6084/m9.figshare.c.3901198.v1	https://doi.org/10.6084/m9.figshare.c.3901198.v1	white	yes	base of tongue	cetuximab
Pat2	Magnetic Resonance Imaging	3.0T Discovery 750 MRI scanner	GE Healthcare	3	tesla	UO	UO:0000228	flex coils	6	3D fast spoiled gradient recalled echo	25.6	centimeter	UO	UO:0000015	256x256	millimeter	UO	UO:0000016	2x2x4	millimeter	UO	UO:0000016	3.6	millisecond	UO	UO:0000028	1	millisecond	UO	UO:0000028	15	degree	UO	UO:0000185	relax quitely while immobilization devices are applied	19900101	Manual Segmentation of regions of interest (ROIs) and subsequent analysis	Data de-identification	Dynamic contrast enhanced	Pat2/Pre/DCE	Pat2/Pre/DCE	figshare	doi:10.6084/m9.figshare.c.3901198.v1	https://doi.org/10.6084/m9.figshare.c.3901198.v1	white	yes	base of tongue	cetuximab
Pat2	Magnetic Resonance Imaging	3.0T Discovery 750 MRI scanner	GE Healthcare	3	tesla	UO	UO:0000228	flex coils	6	3D spoiled gradient recalled echo	25.6	centimeter	UO	UO:0000015	256x256	millimeter	UO	UO:0000016	2x2x4	millimeter	UO	UO:0000016	5.5	millisecond	UO	UO:0000028	2.1	millisecond	UO	UO:0000028	2, 5, 10, 15, 20 and 25	degree	UO	UO:0000185	relax quitely while immobilization devices are applied	19900202	Manual Segmentation of regions of interest (ROIs) and subsequent analysis	Data de-identification	Variable flip angle images	Pat2/Mid/VFA	Pat2/Mid/VFA	figshare	doi:10.6084/m9.figshare.c.3901198.v1	https://doi.org/10.6084/m9.figshare.c.3901198.v1	white	yes	base of tongue	cetuximab
Pat2	Magnetic Resonance Imaging	3.0T Discovery 750 MRI scanner	GE Healthcare	3	tesla	UO	UO:0000228	flex coils	6	3D fast spoiled gradient recalled echo	25.6	centimeter	UO	UO:0000015	256x256	millimeter	UO	UO:0000016	2x2x4	millimeter	UO	UO:0000016	3.6	millisecond	UO	UO:0000028	1	millisecond	UO	UO:0000028	15	degree	UO	UO:0000185	relax quitely while immobilization devices are applied	19900202	Manual Segmentation of regions of interest (ROIs) and subsequent analysis	Data de-identification	Dynamic contrast enhanced	Pat2/Mid/DCE	Pat2/Mid/DCE	figshare	doi:10.6084/m9.figshare.c.3901198.v1	https://doi.org/10.6084/m9.figshare.c.3901198.v1	white	yes	base of tongue	cetuximab
Pat2	Magnetic Resonance Imaging	3.0T Discovery 750 MRI scanner	GE Healthcare	3	tesla	UO	UO:0000228	flex coils	6	3D spoiled gradient recalled echo	25.6	centimeter	UO	UO:0000015	256x256	millimeter	UO	UO:0000016	2x2x4	millimeter	UO	UO:0000016	5.5	millisecond	UO	UO:0000028	2.1	millisecond	UO	UO:0000028	2, 5, 10, 15, 20 and 25	degree	UO	UO:0000185	relax quitely while immobilization devices are applied	19900303	Manual Segmentation of regions of interest (ROIs) and subsequent analysis	Data de-identification	Variable flip angle images	Pat2/Post/VFA	Pat2/Post/VFA	figshare	doi:10.6084/m9.figshare.c.3901198.v1	https://doi.org/10.6084/m9.figshare.c.3901198.v1	white	yes	base of tongue	cetuximab
Pat2	Magnetic Resonance Imaging	3.0T Discovery 750 MRI scanner	GE Healthcare	3	tesla	UO	UO:0000228	flex coils	6	3D fast spoiled gradient recalled echo	25.6	centimeter	UO	UO:0000015	256x256	millimeter	UO	UO:0000016	2x2x4	millimeter	UO	UO:0000016	3.6	millisecond	UO	UO:0000028	1	millisecond	UO	UO:0000028	15	degree	UO	UO:0000185	relax quitely while immobilization devices are applied	19900303	Manual Segmentation of regions of interest (ROIs) and subsequent analysis	Data de-identification	Dynamic contrast enhanced	Pat2/Post/DCE	Pat2/Post/DCE	figshare	doi:10.6084/m9.figshare.c.3901198.v1	https://doi.org/10.6084/m9.figshare.c.3901198.v1	white	yes	base of tongue	cetuximab
Pat3	Magnetic Resonance Imaging	3.0T Discovery 750 MRI scanner	GE Healthcare	3	tesla	UO	UO:0000228	flex coils	6	3D spoiled gradient recalled echo	25.6	centimeter	UO	UO:0000015	256x256	millimeter	UO	UO:0000016	2x2x4	millimeter	UO	UO:0000016	5.5	millisecond	UO	UO:0000028	2.1	millisecond	UO	UO:0000028	2, 5, 10, 15, 20 and 25	degree	UO	UO:0000185	relax quitely while immobilization devices are applied	19900101	Manual Segmentation of regions of interest (ROIs) and subsequent analysis	Data de-identification	Variable flip angle images	Pat3/Pre/VFA	Pat3/Pre/VFA	figshare	doi:10.6084/m9.figshare.c.3901198.v1	https://doi.org/10.6084/m9.figshare.c.3901198.v1	white	yes	tonsil	cisplatin
Pat3	Magnetic Resonance Imaging	3.0T Discovery 750 MRI scanner	GE Healthcare	3	tesla	UO	UO:0000228	flex coils	6	3D fast spoiled gradient recalled echo	25.6	centimeter	UO	UO:0000015	256x256	millimeter	UO	UO:0000016	2x2x4	millimeter	UO	UO:0000016	3.6	millisecond	UO	UO:0000028	1	millisecond	UO	UO:0000028	15	degree	UO	UO:0000185	relax quitely while immobilization devices are applied	19900101	Manual Segmentation of regions of interest (ROIs) and subsequent analysis	Data de-identification	Dynamic contrast enhanced	Pat3/Pre/DCE	Pat3/Pre/DCE	figshare	doi:10.6084/m9.figshare.c.3901198.v1	https://doi.org/10.6084/m9.figshare.c.3901198.v1	white	yes	tonsil	cisplatin
Pat3	Magnetic Resonance Imaging	3.0T Discovery 750 MRI scanner	GE Healthcare	3	tesla	UO	UO:0000228	flex coils	6	3D spoiled gradient recalled echo	25.6	centimeter	UO	UO:0000015	256x256	millimeter	UO	UO:0000016	2x2x4	millimeter	UO	UO:0000016	5.5	millisecond	UO	UO:0000028	2.1	millisecond	UO	UO:0000028	2, 5, 10, 15, 20 and 25	degree	UO	UO:0000185	relax quitely while immobilization devices are applied	19900202	Manual Segmentation of regions of interest (ROIs) and subsequent analysis	Data de-identification	Variable flip angle images	Pat3/Mid/VFA	Pat3/Mid/VFA	figshare	doi:10.6084/m9.figshare.c.3901198.v1	https://doi.org/10.6084/m9.figshare.c.3901198.v1	white	yes	tonsil	cisplatin
Pat3	Magnetic Resonance Imaging	3.0T Discovery 750 MRI scanner	GE Healthcare	3	tesla	UO	UO:0000228	flex coils	6	3D fast spoiled gradient recalled echo	25.6	centimeter	UO	UO:0000015	256x256	millimeter	UO	UO:0000016	2x2x4	millimeter	UO	UO:0000016	3.6	millisecond	UO	UO:0000028	1	millisecond	UO	UO:0000028	15	degree	UO	UO:0000185	relax quitely while immobilization devices are applied	19900202	Manual Segmentation of regions of interest (ROIs) and subsequent analysis	Data de-identification	Dynamic contrast enhanced	Pat3/Mid/DCE	Pat3/Mid/DCE	figshare	doi:10.6084/m9.figshare.c.3901198.v1	https://doi.org/10.6084/m9.figshare.c.3901198.v1	white	yes	tonsil	cisplatin
Pat3	Magnetic Resonance Imaging	3.0T Discovery 750 MRI scanner	GE Healthcare	3	tesla	UO	UO:0000228	flex coils	6	3D spoiled gradient recalled echo	25.6	centimeter	UO	UO:0000015	256x256	millimeter	UO	UO:0000016	2x2x4	millimeter	UO	UO:0000016	5.5	millisecond	UO	UO:0000028	2.1	millisecond	UO	UO:0000028	2, 5, 10, 15, 20 and 25	degree	UO	UO:0000185	relax quitely while immobilization devices are applied	19900303	Manual Segmentation of regions of interest (ROIs) and subsequent analysis	Data de-identification	Variable flip angle images	Pat3/Post/VFA	Pat3/Post/VFA	figshare	doi:10.6084/m9.figshare.c.3901198.v1	https://doi.org/10.6084/m9.figshare.c.3901198.v1	white	yes	tonsil	cisplatin
Pat3	Magnetic Resonance Imaging	3.0T Discovery 750 MRI scanner	GE Healthcare	3	tesla	UO	UO:0000228	flex coils	6	3D fast spoiled gradient recalled echo	25.6	centimeter	UO	UO:0000015	256x256	millimeter	UO	UO:0000016	2x2x4	millimeter	UO	UO:0000016	3.6	millisecond	UO	UO:0000028	1	millisecond	UO	UO:0000028	15	degree	UO	UO:0000185	relax quitely while immobilization devices are applied	19900303	Manual Segmentation of regions of interest (ROIs) and subsequent analysis	Data de-identification	Dynamic contrast enhanced	Pat3/Post/DCE	Pat3/Post/DCE	figshare	doi:10.6084/m9.figshare.c.3901198.v1	https://doi.org/10.6084/m9.figshare.c.3901198.v1	white	yes	tonsil	cisplatin
Pat4	Magnetic Resonance Imaging	3.0T Discovery 750 MRI scanner	GE Healthcare	3	tesla	UO	UO:0000228	flex coils	6	3D spoiled gradient recalled echo	25.6	centimeter	UO	UO:0000015	256x256	millimeter	UO	UO:0000016	2x2x4	millimeter	UO	UO:0000016	5.5	millisecond	UO	UO:0000028	2.1	millisecond	UO	UO:0000028	2, 5, 10, 15, 20 and 25	degree	UO	UO:0000185	relax quitely while immobilization devices are applied	19900101	Manual Segmentation of regions of interest (ROIs) and subsequent analysis	Data de-identification	Variable flip angle images	Pat4/Pre/VFA	Pat4/Pre/VFA	figshare	doi:10.6084/m9.figshare.c.3901198.v1	https://doi.org/10.6084/m9.figshare.c.3901198.v1	white	yes	tonsil	cisplatin
Pat4	Magnetic Resonance Imaging	3.0T Discovery 750 MRI scanner	GE Healthcare	3	tesla	UO	UO:0000228	flex coils	6	3D fast spoiled gradient recalled echo	25.6	centimeter	UO	UO:0000015	256x256	millimeter	UO	UO:0000016	2x2x4	millimeter	UO	UO:0000016	3.6	millisecond	UO	UO:0000028	1	millisecond	UO	UO:0000028	15	degree	UO	UO:0000185	relax quitely while immobilization devices are applied	19900101	Manual Segmentation of regions of interest (ROIs) and subsequent analysis	Data de-identification	Dynamic contrast enhanced	Pat4/Pre/DCE	Pat4/Pre/DCE	figshare	doi:10.6084/m9.figshare.c.3901198.v1	https://doi.org/10.6084/m9.figshare.c.3901198.v1	white	yes	tonsil	cisplatin
Pat4	Magnetic Resonance Imaging	3.0T Discovery 750 MRI scanner	GE Healthcare	3	tesla	UO	UO:0000228	flex coils	6	3D spoiled gradient recalled echo	25.6	centimeter	UO	UO:0000015	256x256	millimeter	UO	UO:0000016	2x2x4	millimeter	UO	UO:0000016	5.5	millisecond	UO	UO:0000028	2.1	millisecond	UO	UO:0000028	2, 5, 10, 15, 20 and 25	degree	UO	UO:0000185	relax quitely while immobilization devices are applied	19900202	Manual Segmentation of regions of interest (ROIs) and subsequent analysis	Data de-identification	Variable flip angle images	Pat4/Mid/VFA	Pat4/Mid/VFA	figshare	doi:10.6084/m9.figshare.c.3901198.v1	https://doi.org/10.6084/m9.figshare.c.3901198.v1	white	yes	tonsil	cisplatin
Pat4	Magnetic Resonance Imaging	3.0T Discovery 750 MRI scanner	GE Healthcare	3	tesla	UO	UO:0000228	flex coils	6	3D fast spoiled gradient recalled echo	25.6	centimeter	UO	UO:0000015	256x256	millimeter	UO	UO:0000016	2x2x4	millimeter	UO	UO:0000016	3.6	millisecond	UO	UO:0000028	1	millisecond	UO	UO:0000028	15	degree	UO	UO:0000185	relax quitely while immobilization devices are applied	19900202	Manual Segmentation of regions of interest (ROIs) and subsequent analysis	Data de-identification	Dynamic contrast enhanced	Pat4/Mid/DCE	Pat4/Mid/DCE	figshare	doi:10.6084/m9.figshare.c.3901198.v1	https://doi.org/10.6084/m9.figshare.c.3901198.v1	white	yes	tonsil	cisplatin
Pat4	Magnetic Resonance Imaging	3.0T Discovery 750 MRI scanner	GE Healthcare	3	tesla	UO	UO:0000228	flex coils	6	3D spoiled gradient recalled echo	25.6	centimeter	UO	UO:0000015	256x256	millimeter	UO	UO:0000016	2x2x4	millimeter	UO	UO:0000016	5.5	millisecond	UO	UO:0000028	2.1	millisecond	UO	UO:0000028	2, 5, 10, 15, 20 and 25	degree	UO	UO:0000185	relax quitely while immobilization devices are applied	19900303	Manual Segmentation of regions of interest (ROIs) and subsequent analysis	Data de-identification	Variable flip angle images	Pat4/Post/VFA	Pat4/Post/VFA	figshare	doi:10.6084/m9.figshare.c.3901198.v1	https://doi.org/10.6084/m9.figshare.c.3901198.v1	white	yes	tonsil	cisplatin
Pat4	Magnetic Resonance Imaging	3.0T Discovery 750 MRI scanner	GE Healthcare	3	tesla	UO	UO:0000228	flex coils	6	3D fast spoiled gradient recalled echo	25.6	centimeter	UO	UO:0000015	256x256	millimeter	UO	UO:0000016	2x2x4	millimeter	UO	UO:0000016	3.6	millisecond	UO	UO:0000028	1	millisecond	UO	UO:0000028	15	degree	UO	UO:0000185	relax quitely while immobilization devices are applied	19900303	Manual Segmentation of regions of interest (ROIs) and subsequent analysis	Data de-identification	Dynamic contrast enhanced	Pat4/Post/DCE	Pat4/Post/DCE	figshare	doi:10.6084/m9.figshare.c.3901198.v1	https://doi.org/10.6084/m9.figshare.c.3901198.v1	white	yes	tonsil	cisplatin
Pat5	Magnetic Resonance Imaging	3.0T Discovery 750 MRI scanner	GE Healthcare	3	tesla	UO	UO:0000228	flex coils	6	3D spoiled gradient recalled echo	25.6	centimeter	UO	UO:0000015	256x256	millimeter	UO	UO:0000016	2x2x4	millimeter	UO	UO:0000016	5.5	millisecond	UO	UO:0000028	2.1	millisecond	UO	UO:0000028	2, 5, 10, 15, 20 and 25	degree	UO	UO:0000185	relax quitely while immobilization devices are applied	19900101	Manual Segmentation of regions of interest (ROIs) and subsequent analysis	Data de-identification	Variable flip angle images	Pat5/Pre/VFA	Pat5/Pre/VFA	figshare	doi:10.6084/m9.figshare.c.3901198.v1	https://doi.org/10.6084/m9.figshare.c.3901198.v1	white	no	base of tongue	cetuximab
Pat5	Magnetic Resonance Imaging	3.0T Discovery 750 MRI scanner	GE Healthcare	3	tesla	UO	UO:0000228	flex coils	6	3D fast spoiled gradient recalled echo	25.6	centimeter	UO	UO:0000015	256x256	millimeter	UO	UO:0000016	2x2x4	millimeter	UO	UO:0000016	3.6	millisecond	UO	UO:0000028	1	millisecond	UO	UO:0000028	15	degree	UO	UO:0000185	relax quitely while immobilization devices are applied	19900101	Manual Segmentation of regions of interest (ROIs) and subsequent analysis	Data de-identification	Dynamic contrast enhanced	Pat5/Pre/DCE	Pat5/Pre/DCE	figshare	doi:10.6084/m9.figshare.c.3901198.v1	https://doi.org/10.6084/m9.figshare.c.3901198.v1	white	no	base of tongue	cetuximab
Pat5	Magnetic Resonance Imaging	3.0T Discovery 750 MRI scanner	GE Healthcare	3	tesla	UO	UO:0000228	flex coils	6	3D spoiled gradient recalled echo	25.6	centimeter	UO	UO:0000015	256x256	millimeter	UO	UO:0000016	2x2x4	millimeter	UO	UO:0000016	5.5	millisecond	UO	UO:0000028	2.1	millisecond	UO	UO:0000028	2, 5, 10, 15, 20 and 25	degree	UO	UO:0000185	relax quitely while immobilization devices are applied	19900202	Manual Segmentation of regions of interest (ROIs) and subsequent analysis	Data de-identification	Variable flip angle images	Pat5/Mid/VFA	Pat5/Mid/VFA	figshare	doi:10.6084/m9.figshare.c.3901198.v1	https://doi.org/10.6084/m9.figshare.c.3901198.v1	white	no	base of tongue	cetuximab
Pat5	Magnetic Resonance Imaging	3.0T Discovery 750 MRI scanner	GE Healthcare	3	tesla	UO	UO:0000228	flex coils	6	3D fast spoiled gradient recalled echo	25.6	centimeter	UO	UO:0000015	256x256	millimeter	UO	UO:0000016	2x2x4	millimeter	UO	UO:0000016	3.6	millisecond	UO	UO:0000028	1	millisecond	UO	UO:0000028	15	degree	UO	UO:0000185	relax quitely while immobilization devices are applied	19900202	Manual Segmentation of regions of interest (ROIs) and subsequent analysis	Data de-identification	Dynamic contrast enhanced	Pat5/Mid/DCE	Pat5/Mid/DCE	figshare	doi:10.6084/m9.figshare.c.3901198.v1	https://doi.org/10.6084/m9.figshare.c.3901198.v1	white	no	base of tongue	cetuximab
Pat5	Magnetic Resonance Imaging	3.0T Discovery 750 MRI scanner	GE Healthcare	3	tesla	UO	UO:0000228	flex coils	6	3D spoiled gradient recalled echo	25.6	centimeter	UO	UO:0000015	256x256	millimeter	UO	UO:0000016	2x2x4	millimeter	UO	UO:0000016	5.5	millisecond	UO	UO:0000028	2.1	millisecond	UO	UO:0000028	2, 5, 10, 15, 20 and 25	degree	UO	UO:0000185	relax quitely while immobilization devices are applied	19900303	Manual Segmentation of regions of interest (ROIs) and subsequent analysis	Data de-identification	Variable flip angle images	Pat5/Post/VFA	Pat5/Post/VFA	figshare	doi:10.6084/m9.figshare.c.3901198.v1	https://doi.org/10.6084/m9.figshare.c.3901198.v1	white	no	base of tongue	cetuximab
Pat5	Magnetic Resonance Imaging	3.0T Discovery 750 MRI scanner	GE Healthcare	3	tesla	UO	UO:0000228	flex coils	6	3D fast spoiled gradient recalled echo	25.6	centimeter	UO	UO:0000015	256x256	millimeter	UO	UO:0000016	2x2x4	millimeter	UO	UO:0000016	3.6	millisecond	UO	UO:0000028	1	millisecond	UO	UO:0000028	15	degree	UO	UO:0000185	relax quitely while immobilization devices are applied	19900303	Manual Segmentation of regions of interest (ROIs) and subsequent analysis	Data de-identification	Dynamic contrast enhanced	Pat5/Post/DCE	Pat5/Post/DCE	figshare	doi:10.6084/m9.figshare.c.3901198.v1	https://doi.org/10.6084/m9.figshare.c.3901198.v1	white	no	base of tongue	cetuximab
Pat6	Magnetic Resonance Imaging	3.0T Discovery 750 MRI scanner	GE Healthcare	3	tesla	UO	UO:0000228	flex coils	6	3D spoiled gradient recalled echo	25.6	centimeter	UO	UO:0000015	256x256	millimeter	UO	UO:0000016	2x2x4	millimeter	UO	UO:0000016	5.5	millisecond	UO	UO:0000028	2.1	millisecond	UO	UO:0000028	2, 5, 10, 15, 20 and 25	degree	UO	UO:0000185	relax quitely while immobilization devices are applied	19900101	Manual Segmentation of regions of interest (ROIs) and subsequent analysis	Data de-identification	Variable flip angle images	Pat6/Pre/VFA	Pat6/Pre/VFA	figshare	doi:10.6084/m9.figshare.c.3901198.v1	https://doi.org/10.6084/m9.figshare.c.3901198.v1	hispanic	yes	tonsil	cisplatin
Pat6	Magnetic Resonance Imaging	3.0T Discovery 750 MRI scanner	GE Healthcare	3	tesla	UO	UO:0000228	flex coils	6	3D fast spoiled gradient recalled echo	25.6	centimeter	UO	UO:0000015	256x256	millimeter	UO	UO:0000016	2x2x4	millimeter	UO	UO:0000016	3.6	millisecond	UO	UO:0000028	1	millisecond	UO	UO:0000028	15	degree	UO	UO:0000185	relax quitely while immobilization devices are applied	19900101	Manual Segmentation of regions of interest (ROIs) and subsequent analysis	Data de-identification	Dynamic contrast enhanced	Pat6/Pre/DCE	Pat6/Pre/DCE	figshare	doi:10.6084/m9.figshare.c.3901198.v1	https://doi.org/10.6084/m9.figshare.c.3901198.v1	hispanic	yes	tonsil	cisplatin
Pat6	Magnetic Resonance Imaging	3.0T Discovery 750 MRI scanner	GE Healthcare	3	tesla	UO	UO:0000228	flex coils	6	3D spoiled gradient recalled echo	25.6	centimeter	UO	UO:0000015	256x256	millimeter	UO	UO:0000016	2x2x4	millimeter	UO	UO:0000016	5.5	millisecond	UO	UO:0000028	2.1	millisecond	UO	UO:0000028	2, 5, 10, 15, 20 and 25	degree	UO	UO:0000185	relax quitely while immobilization devices are applied	19900202	Manual Segmentation of regions of interest (ROIs) and subsequent analysis	Data de-identification	Variable flip angle images	Pat6/Mid/VFA	Pat6/Mid/VFA	figshare	doi:10.6084/m9.figshare.c.3901198.v1	https://doi.org/10.6084/m9.figshare.c.3901198.v1	hispanic	yes	tonsil	cisplatin
Pat6	Magnetic Resonance Imaging	3.0T Discovery 750 MRI scanner	GE Healthcare	3	tesla	UO	UO:0000228	flex coils	6	3D fast spoiled gradient recalled echo	25.6	centimeter	UO	UO:0000015	256x256	millimeter	UO	UO:0000016	2x2x4	millimeter	UO	UO:0000016	3.6	millisecond	UO	UO:0000028	1	millisecond	UO	UO:0000028	15	degree	UO	UO:0000185	relax quitely while immobilization devices are applied	19900202	Manual Segmentation of regions of interest (ROIs) and subsequent analysis	Data de-identification	Dynamic contrast enhanced	Pat6/Mid/DCE	Pat6/Mid/DCE	figshare	doi:10.6084/m9.figshare.c.3901198.v1	https://doi.org/10.6084/m9.figshare.c.3901198.v1	hispanic	yes	tonsil	cisplatin
Pat6	Magnetic Resonance Imaging	3.0T Discovery 750 MRI scanner	GE Healthcare	3	tesla	UO	UO:0000228	flex coils	6	3D spoiled gradient recalled echo	25.6	centimeter	UO	UO:0000015	256x256	millimeter	UO	UO:0000016	2x2x4	millimeter	UO	UO:0000016	5.5	millisecond	UO	UO:0000028	2.1	millisecond	UO	UO:0000028	2, 5, 10, 15, 20 and 25	degree	UO	UO:0000185	relax quitely while immobilization devices are applied	19900303	Manual Segmentation of regions of interest (ROIs) and subsequent analysis	Data de-identification	Variable flip angle images	Pat6/Post/VFA	Pat6/Post/VFA	figshare	doi:10.6084/m9.figshare.c.3901198.v1	https://doi.org/10.6084/m9.figshare.c.3901198.v1	hispanic	yes	tonsil	cisplatin
Pat6	Magnetic Resonance Imaging	3.0T Discovery 750 MRI scanner	GE Healthcare	3	tesla	UO	UO:0000228	flex coils	6	3D fast spoiled gradient recalled echo	25.6	centimeter	UO	UO:0000015	256x256	millimeter	UO	UO:0000016	2x2x4	millimeter	UO	UO:0000016	3.6	millisecond	UO	UO:0000028	1	millisecond	UO	UO:0000028	15	degree	UO	UO:0000185	relax quitely while immobilization devices are applied	19900303	Manual Segmentation of regions of interest (ROIs) and subsequent analysis	Data de-identification	Dynamic contrast enhanced	Pat6/Post/DCE	Pat6/Post/DCE	figshare	doi:10.6084/m9.figshare.c.3901198.v1	https://doi.org/10.6084/m9.figshare.c.3901198.v1	hispanic	yes	tonsil	cisplatin
Pat7	Magnetic Resonance Imaging	3.0T Discovery 750 MRI scanner	GE Healthcare	3	tesla	UO	UO:0000228	flex coils	6	3D spoiled gradient recalled echo	25.6	centimeter	UO	UO:0000015	256x256	millimeter	UO	UO:0000016	2x2x4	millimeter	UO	UO:0000016	5.5	millisecond	UO	UO:0000028	2.1	millisecond	UO	UO:0000028	2, 5, 10, 15, 20 and 25	degree	UO	UO:0000185	relax quitely while immobilization devices are applied	19900101	Manual Segmentation of regions of interest (ROIs) and subsequent analysis	Data de-identification	Variable flip angle images	Pat7/Pre/VFA	Pat7/Pre/VFA	figshare	doi:10.6084/m9.figshare.c.3901198.v1	https://doi.org/10.6084/m9.figshare.c.3901198.v1	white	yes	base of tongue	cisplatin
Pat7	Magnetic Resonance Imaging	3.0T Discovery 750 MRI scanner	GE Healthcare	3	tesla	UO	UO:0000228	flex coils	6	3D fast spoiled gradient recalled echo	25.6	centimeter	UO	UO:0000015	256x256	millimeter	UO	UO:0000016	2x2x4	millimeter	UO	UO:0000016	3.6	millisecond	UO	UO:0000028	1	millisecond	UO	UO:0000028	15	degree	UO	UO:0000185	relax quitely while immobilization devices are applied	19900101	Manual Segmentation of regions of interest (ROIs) and subsequent analysis	Data de-identification	Dynamic contrast enhanced	Pat7/Pre/DCE	Pat7/Pre/DCE	figshare	doi:10.6084/m9.figshare.c.3901198.v1	https://doi.org/10.6084/m9.figshare.c.3901198.v1	white	yes	base of tongue	cisplatin
Pat7	Magnetic Resonance Imaging	3.0T Discovery 750 MRI scanner	GE Healthcare	3	tesla	UO	UO:0000228	flex coils	6	3D spoiled gradient recalled echo	25.6	centimeter	UO	UO:0000015	256x256	millimeter	UO	UO:0000016	2x2x4	millimeter	UO	UO:0000016	5.5	millisecond	UO	UO:0000028	2.1	millisecond	UO	UO:0000028	2, 5, 10, 15, 20 and 25	degree	UO	UO:0000185	relax quitely while immobilization devices are applied	19900202	Manual Segmentation of regions of interest (ROIs) and subsequent analysis	Data de-identification	Variable flip angle images	Pat7/Mid/VFA	Pat7/Mid/VFA	figshare	doi:10.6084/m9.figshare.c.3901198.v1	https://doi.org/10.6084/m9.figshare.c.3901198.v1	white	yes	base of tongue	cisplatin
Pat7	Magnetic Resonance Imaging	3.0T Discovery 750 MRI scanner	GE Healthcare	3	tesla	UO	UO:0000228	flex coils	6	3D fast spoiled gradient recalled echo	25.6	centimeter	UO	UO:0000015	256x256	millimeter	UO	UO:0000016	2x2x4	millimeter	UO	UO:0000016	3.6	millisecond	UO	UO:0000028	1	millisecond	UO	UO:0000028	15	degree	UO	UO:0000185	relax quitely while immobilization devices are applied	19900202	Manual Segmentation of regions of interest (ROIs) and subsequent analysis	Data de-identification	Dynamic contrast enhanced	Pat7/Mid/DCE	Pat7/Mid/DCE	figshare	doi:10.6084/m9.figshare.c.3901198.v1	https://doi.org/10.6084/m9.figshare.c.3901198.v1	white	yes	base of tongue	cisplatin
Pat7	Magnetic Resonance Imaging	3.0T Discovery 750 MRI scanner	GE Healthcare	3	tesla	UO	UO:0000228	flex coils	6	3D spoiled gradient recalled echo	25.6	centimeter	UO	UO:0000015	256x256	millimeter	UO	UO:0000016	2x2x4	millimeter	UO	UO:0000016	5.5	millisecond	UO	UO:0000028	2.1	millisecond	UO	UO:0000028	2, 5, 10, 15, 20 and 25	degree	UO	UO:0000185	relax quitely while immobilization devices are applied	19900303	Manual Segmentation of regions of interest (ROIs) and subsequent analysis	Data de-identification	Variable flip angle images	Pat7/Post/VFA	Pat7/Post/VFA	figshare	doi:10.6084/m9.figshare.c.3901198.v1	https://doi.org/10.6084/m9.figshare.c.3901198.v1	white	yes	base of tongue	cisplatin
Pat7	Magnetic Resonance Imaging	3.0T Discovery 750 MRI scanner	GE Healthcare	3	tesla	UO	UO:0000228	flex coils	6	3D fast spoiled gradient recalled echo	25.6	centimeter	UO	UO:0000015	256x256	millimeter	UO	UO:0000016	2x2x4	millimeter	UO	UO:0000016	3.6	millisecond	UO	UO:0000028	1	millisecond	UO	UO:0000028	15	degree	UO	UO:0000185	relax quitely while immobilization devices are applied	19900303	Manual Segmentation of regions of interest (ROIs) and subsequent analysis	Data de-identification	Dynamic contrast enhanced	Pat7/Post/DCE	Pat7/Post/DCE	figshare	doi:10.6084/m9.figshare.c.3901198.v1	https://doi.org/10.6084/m9.figshare.c.3901198.v1	white	yes	base of tongue	cisplatin
Pat8	Magnetic Resonance Imaging	3.0T Discovery 750 MRI scanner	GE Healthcare	3	tesla	UO	UO:0000228	flex coils	6	3D spoiled gradient recalled echo	25.6	centimeter	UO	UO:0000015	256x256	millimeter	UO	UO:0000016	2x2x4	millimeter	UO	UO:0000016	5.5	millisecond	UO	UO:0000028	2.1	millisecond	UO	UO:0000028	2, 5, 10, 15, 20 and 25	degree	UO	UO:0000185	relax quitely while immobilization devices are applied	19900101	Manual Segmentation of regions of interest (ROIs) and subsequent analysis	Data de-identification	Variable flip angle images	Pat8/Pre/VFA	Pat8/Pre/VFA	figshare	doi:10.6084/m9.figshare.c.3901198.v1	https://doi.org/10.6084/m9.figshare.c.3901198.v1	black	yes	base of tongue	cisplatin
Pat8	Magnetic Resonance Imaging	3.0T Discovery 750 MRI scanner	GE Healthcare	3	tesla	UO	UO:0000228	flex coils	6	3D fast spoiled gradient recalled echo	25.6	centimeter	UO	UO:0000015	256x256	millimeter	UO	UO:0000016	2x2x4	millimeter	UO	UO:0000016	3.6	millisecond	UO	UO:0000028	1	millisecond	UO	UO:0000028	15	degree	UO	UO:0000185	relax quitely while immobilization devices are applied	19900101	Manual Segmentation of regions of interest (ROIs) and subsequent analysis	Data de-identification	Dynamic contrast enhanced	Pat8/Pre/DCE	Pat8/Pre/DCE	figshare	doi:10.6084/m9.figshare.c.3901198.v1	https://doi.org/10.6084/m9.figshare.c.3901198.v1	black	yes	base of tongue	cisplatin
Pat8	Magnetic Resonance Imaging	3.0T Discovery 750 MRI scanner	GE Healthcare	3	tesla	UO	UO:0000228	flex coils	6	3D spoiled gradient recalled echo	25.6	centimeter	UO	UO:0000015	256x256	millimeter	UO	UO:0000016	2x2x4	millimeter	UO	UO:0000016	5.5	millisecond	UO	UO:0000028	2.1	millisecond	UO	UO:0000028	2, 5, 10, 15, 20 and 25	degree	UO	UO:0000185	relax quitely while immobilization devices are applied	19900202	Manual Segmentation of regions of interest (ROIs) and subsequent analysis	Data de-identification	Variable flip angle images	Pat8/Mid/VFA	Pat8/Mid/VFA	figshare	doi:10.6084/m9.figshare.c.3901198.v1	https://doi.org/10.6084/m9.figshare.c.3901198.v1	black	yes	base of tongue	cisplatin
Pat8	Magnetic Resonance Imaging	3.0T Discovery 750 MRI scanner	GE Healthcare	3	tesla	UO	UO:0000228	flex coils	6	3D fast spoiled gradient recalled echo	25.6	centimeter	UO	UO:0000015	256x256	millimeter	UO	UO:0000016	2x2x4	millimeter	UO	UO:0000016	3.6	millisecond	UO	UO:0000028	1	millisecond	UO	UO:0000028	15	degree	UO	UO:0000185	relax quitely while immobilization devices are applied	19900202	Manual Segmentation of regions of interest (ROIs) and subsequent analysis	Data de-identification	Dynamic contrast enhanced	Pat8/Mid/DCE	Pat8/Mid/DCE	figshare	doi:10.6084/m9.figshare.c.3901198.v1	https://doi.org/10.6084/m9.figshare.c.3901198.v1	black	yes	base of tongue	cisplatin
Pat8	Magnetic Resonance Imaging	3.0T Discovery 750 MRI scanner	GE Healthcare	3	tesla	UO	UO:0000228	flex coils	6	3D spoiled gradient recalled echo	25.6	centimeter	UO	UO:0000015	256x256	millimeter	UO	UO:0000016	2x2x4	millimeter	UO	UO:0000016	5.5	millisecond	UO	UO:0000028	2.1	millisecond	UO	UO:0000028	2, 5, 10, 15, 20 and 25	degree	UO	UO:0000185	relax quitely while immobilization devices are applied	19900303	Manual Segmentation of regions of interest (ROIs) and subsequent analysis	Data de-identification	Variable flip angle images	Pat8/Post/VFA	Pat8/Post/VFA	figshare	doi:10.6084/m9.figshare.c.3901198.v1	https://doi.org/10.6084/m9.figshare.c.3901198.v1	black	yes	base of tongue	cisplatin
Pat8	Magnetic Resonance Imaging	3.0T Discovery 750 MRI scanner	GE Healthcare	3	tesla	UO	UO:0000228	flex coils	6	3D fast spoiled gradient recalled echo	25.6	centimeter	UO	UO:0000015	256x256	millimeter	UO	UO:0000016	2x2x4	millimeter	UO	UO:0000016	3.6	millisecond	UO	UO:0000028	1	millisecond	UO	UO:0000028	15	degree	UO	UO:0000185	relax quitely while immobilization devices are applied	19900303	Manual Segmentation of regions of interest (ROIs) and subsequent analysis	Data de-identification	Dynamic contrast enhanced	Pat8/Post/DCE	Pat8/Post/DCE	figshare	doi:10.6084/m9.figshare.c.3901198.v1	https://doi.org/10.6084/m9.figshare.c.3901198.v1	black	yes	base of tongue	cisplatin
Pat9	Magnetic Resonance Imaging	3.0T Discovery 750 MRI scanner	GE Healthcare	3	tesla	UO	UO:0000228	flex coils	6	3D spoiled gradient recalled echo	25.6	centimeter	UO	UO:0000015	256x256	millimeter	UO	UO:0000016	2x2x4	millimeter	UO	UO:0000016	5.5	millisecond	UO	UO:0000028	2.1	millisecond	UO	UO:0000028	2, 5, 10, 15, 20 and 25	degree	UO	UO:0000185	relax quitely while immobilization devices are applied	19900101	Manual Segmentation of regions of interest (ROIs) and subsequent analysis	Data de-identification	Variable flip angle images	Pat9/Pre/VFA	Pat9/Pre/VFA	figshare	doi:10.6084/m9.figshare.c.3901198.v1	https://doi.org/10.6084/m9.figshare.c.3901198.v1	asian	yes	tonsil	cisplatin
Pat9	Magnetic Resonance Imaging	3.0T Discovery 750 MRI scanner	GE Healthcare	3	tesla	UO	UO:0000228	flex coils	6	3D fast spoiled gradient recalled echo	25.6	centimeter	UO	UO:0000015	256x256	millimeter	UO	UO:0000016	2x2x4	millimeter	UO	UO:0000016	3.6	millisecond	UO	UO:0000028	1	millisecond	UO	UO:0000028	15	degree	UO	UO:0000185	relax quitely while immobilization devices are applied	19900101	Manual Segmentation of regions of interest (ROIs) and subsequent analysis	Data de-identification	Dynamic contrast enhanced	Pat9/Pre/DCE	Pat9/Pre/DCE	figshare	doi:10.6084/m9.figshare.c.3901198.v1	https://doi.org/10.6084/m9.figshare.c.3901198.v1	asian	yes	tonsil	cisplatin
Pat9	Magnetic Resonance Imaging	3.0T Discovery 750 MRI scanner	GE Healthcare	3	tesla	UO	UO:0000228	flex coils	6	3D spoiled gradient recalled echo	25.6	centimeter	UO	UO:0000015	256x256	millimeter	UO	UO:0000016	2x2x4	millimeter	UO	UO:0000016	5.5	millisecond	UO	UO:0000028	2.1	millisecond	UO	UO:0000028	2, 5, 10, 15, 20 and 25	degree	UO	UO:0000185	relax quitely while immobilization devices are applied	19900202	Manual Segmentation of regions of interest (ROIs) and subsequent analysis	Data de-identification	Variable flip angle images	Pat9/Mid/VFA	Pat9/Mid/VFA	figshare	doi:10.6084/m9.figshare.c.3901198.v1	https://doi.org/10.6084/m9.figshare.c.3901198.v1	asian	yes	tonsil	cisplatin
Pat9	Magnetic Resonance Imaging	3.0T Discovery 750 MRI scanner	GE Healthcare	3	tesla	UO	UO:0000228	flex coils	6	3D fast spoiled gradient recalled echo	25.6	centimeter	UO	UO:0000015	256x256	millimeter	UO	UO:0000016	2x2x4	millimeter	UO	UO:0000016	3.6	millisecond	UO	UO:0000028	1	millisecond	UO	UO:0000028	15	degree	UO	UO:0000185	relax quitely while immobilization devices are applied	19900202	Manual Segmentation of regions of interest (ROIs) and subsequent analysis	Data de-identification	Dynamic contrast enhanced	Pat9/Mid/DEC	Pat9/Mid/DEC	figshare	doi:10.6084/m9.figshare.c.3901198.v1	https://doi.org/10.6084/m9.figshare.c.3901198.v1	asian	yes	tonsil	cisplatin
Pat9	Magnetic Resonance Imaging	3.0T Discovery 750 MRI scanner	GE Healthcare	3	tesla	UO	UO:0000228	flex coils	6	3D spoiled gradient recalled echo	25.6	centimeter	UO	UO:0000015	256x256	millimeter	UO	UO:0000016	2x2x4	millimeter	UO	UO:0000016	5.5	millisecond	UO	UO:0000028	2.1	millisecond	UO	UO:0000028	2, 5, 10, 15, 20 and 25	degree	UO	UO:0000185	relax quitely while immobilization devices are applied	19900303	Manual Segmentation of regions of interest (ROIs) and subsequent analysis	Data de-identification	Variable flip angle images	Pat9/Post/VFA	Pat9/Post/VFA	figshare	doi:10.6084/m9.figshare.c.3901198.v1	https://doi.org/10.6084/m9.figshare.c.3901198.v1	asian	yes	tonsil	cisplatin
Pat9	Magnetic Resonance Imaging	3.0T Discovery 750 MRI scanner	GE Healthcare	3	tesla	UO	UO:0000228	flex coils	6	3D fast spoiled gradient recalled echo	25.6	centimeter	UO	UO:0000015	256x256	millimeter	UO	UO:0000016	2x2x4	millimeter	UO	UO:0000016	3.6	millisecond	UO	UO:0000028	1	millisecond	UO	UO:0000028	15	degree	UO	UO:0000185	relax quitely while immobilization devices are applied	19900303	Manual Segmentation of regions of interest (ROIs) and subsequent analysis	Data de-identification	Dynamic contrast enhanced	Pat9/Post/DCE	Pat9/Post/DCE	figshare	doi:10.6084/m9.figshare.c.3901198.v1	https://doi.org/10.6084/m9.figshare.c.3901198.v1	asian	yes	tonsil	cisplatin
Pat10	Magnetic Resonance Imaging	3.0T Discovery 750 MRI scanner	GE Healthcare	3	tesla	UO	UO:0000228	flex coils	6	3D spoiled gradient recalled echo	25.6	centimeter	UO	UO:0000015	256x256	millimeter	UO	UO:0000016	2x2x4	millimeter	UO	UO:0000016	5.5	millisecond	UO	UO:0000028	2.1	millisecond	UO	UO:0000028	2, 5, 10, 15, 20 and 25	degree	UO	UO:0000185	relax quitely while immobilization devices are applied	19900101	Manual Segmentation of regions of interest (ROIs) and subsequent analysis	Data de-identification	Variable flip angle images	Pat10/Pre/VFA	Pat10/Pre/VFA	figshare	doi:10.6084/m9.figshare.c.3901198.v1	https://doi.org/10.6084/m9.figshare.c.3901198.v1	white	yes	tonsil	cisplatin
Pat10	Magnetic Resonance Imaging	3.0T Discovery 750 MRI scanner	GE Healthcare	3	tesla	UO	UO:0000228	flex coils	6	3D fast spoiled gradient recalled echo	25.6	centimeter	UO	UO:0000015	256x256	millimeter	UO	UO:0000016	2x2x4	millimeter	UO	UO:0000016	3.6	millisecond	UO	UO:0000028	1	millisecond	UO	UO:0000028	15	degree	UO	UO:0000185	relax quitely while immobilization devices are applied	19900101	Manual Segmentation of regions of interest (ROIs) and subsequent analysis	Data de-identification	Dynamic contrast enhanced	Pat10/Pre/DCE	Pat10/Pre/DCE	figshare	doi:10.6084/m9.figshare.c.3901198.v1	https://doi.org/10.6084/m9.figshare.c.3901198.v1	white	yes	tonsil	cisplatin
Pat10	Magnetic Resonance Imaging	3.0T Discovery 750 MRI scanner	GE Healthcare	3	tesla	UO	UO:0000228	flex coils	6	3D spoiled gradient recalled echo	25.6	centimeter	UO	UO:0000015	256x256	millimeter	UO	UO:0000016	2x2x4	millimeter	UO	UO:0000016	5.5	millisecond	UO	UO:0000028	2.1	millisecond	UO	UO:0000028	2, 5, 10, 15, 20 and 25	degree	UO	UO:0000185	relax quitely while immobilization devices are applied	19900202	Manual Segmentation of regions of interest (ROIs) and subsequent analysis	Data de-identification	Variable flip angle images	Pat10/Mid/VFA	Pat10/Mid/VFA	figshare	doi:10.6084/m9.figshare.c.3901198.v1	https://doi.org/10.6084/m9.figshare.c.3901198.v1	white	yes	tonsil	cisplatin
Pat10	Magnetic Resonance Imaging	3.0T Discovery 750 MRI scanner	GE Healthcare	3	tesla	UO	UO:0000228	flex coils	6	3D fast spoiled gradient recalled echo	25.6	centimeter	UO	UO:0000015	256x256	millimeter	UO	UO:0000016	2x2x4	millimeter	UO	UO:0000016	3.6	millisecond	UO	UO:0000028	1	millisecond	UO	UO:0000028	15	degree	UO	UO:0000185	relax quitely while immobilization devices are applied	19900202	Manual Segmentation of regions of interest (ROIs) and subsequent analysis	Data de-identification	Dynamic contrast enhanced	Pat10/Mid/DCE	Pat10/Mid/DCE	figshare	doi:10.6084/m9.figshare.c.3901198.v1	https://doi.org/10.6084/m9.figshare.c.3901198.v1	white	yes	tonsil	cisplatin
Pat10	Magnetic Resonance Imaging	3.0T Discovery 750 MRI scanner	GE Healthcare	3	tesla	UO	UO:0000228	flex coils	6	3D spoiled gradient recalled echo	25.6	centimeter	UO	UO:0000015	256x256	millimeter	UO	UO:0000016	2x2x4	millimeter	UO	UO:0000016	5.5	millisecond	UO	UO:0000028	2.1	millisecond	UO	UO:0000028	2, 5, 10, 15, 20 and 25	degree	UO	UO:0000185	relax quitely while immobilization devices are applied	19900303	Manual Segmentation of regions of interest (ROIs) and subsequent analysis	Data de-identification	Variable flip angle images	Pat10/Post/VFA	Pat10/Post/VFA	figshare	doi:10.6084/m9.figshare.c.3901198.v1	https://doi.org/10.6084/m9.figshare.c.3901198.v1	white	yes	tonsil	cisplatin
Pat10	Magnetic Resonance Imaging	3.0T Discovery 750 MRI scanner	GE Healthcare	3	tesla	UO	UO:0000228	flex coils	6	3D fast spoiled gradient recalled echo	25.6	centimeter	UO	UO:0000015	256x256	millimeter	UO	UO:0000016	2x2x4	millimeter	UO	UO:0000016	3.6	millisecond	UO	UO:0000028	1	millisecond	UO	UO:0000028	15	degree	UO	UO:0000185	relax quitely while immobilization devices are applied	19900303	Manual Segmentation of regions of interest (ROIs) and subsequent analysis	Data de-identification	Dynamic contrast enhanced	Pat10/Post/DCE	Pat10/Post/DCE	figshare	doi:10.6084/m9.figshare.c.3901198.v1	https://doi.org/10.6084/m9.figshare.c.3901198.v1	white	yes	tonsil	cisplatin
Pat11	Magnetic Resonance Imaging	3.0T Discovery 750 MRI scanner	GE Healthcare	3	tesla	UO	UO:0000228	flex coils	6	3D spoiled gradient recalled echo	25.6	centimeter	UO	UO:0000015	256x256	millimeter	UO	UO:0000016	2x2x4	millimeter	UO	UO:0000016	5.5	millisecond	UO	UO:0000028	2.1	millisecond	UO	UO:0000028	2, 5, 10, 15, 20 and 25	degree	UO	UO:0000185	relax quitely while immobilization devices are applied	19900101	Manual Segmentation of regions of interest (ROIs) and subsequent analysis	Data de-identification	Variable flip angle images	Pat11/Pre/VFA	Pat11/Pre/VFA	figshare	doi:10.6084/m9.figshare.c.3901198.v1	https://doi.org/10.6084/m9.figshare.c.3901198.v1	white	no	tonsil	cisplatin
Pat11	Magnetic Resonance Imaging	3.0T Discovery 750 MRI scanner	GE Healthcare	3	tesla	UO	UO:0000228	flex coils	6	3D fast spoiled gradient recalled echo	25.6	centimeter	UO	UO:0000015	256x256	millimeter	UO	UO:0000016	2x2x4	millimeter	UO	UO:0000016	3.6	millisecond	UO	UO:0000028	1	millisecond	UO	UO:0000028	15	degree	UO	UO:0000185	relax quitely while immobilization devices are applied	19900101	Manual Segmentation of regions of interest (ROIs) and subsequent analysis	Data de-identification	Dynamic contrast enhanced	Pat11/Pre/DCE	Pat11/Pre/DCE	figshare	doi:10.6084/m9.figshare.c.3901198.v1	https://doi.org/10.6084/m9.figshare.c.3901198.v1	white	no	tonsil	cisplatin
Pat11	Magnetic Resonance Imaging	3.0T Discovery 750 MRI scanner	GE Healthcare	3	tesla	UO	UO:0000228	flex coils	6	3D spoiled gradient recalled echo	25.6	centimeter	UO	UO:0000015	256x256	millimeter	UO	UO:0000016	2x2x4	millimeter	UO	UO:0000016	5.5	millisecond	UO	UO:0000028	2.1	millisecond	UO	UO:0000028	2, 5, 10, 15, 20 and 25	degree	UO	UO:0000185	relax quitely while immobilization devices are applied	19900202	Manual Segmentation of regions of interest (ROIs) and subsequent analysis	Data de-identification	Variable flip angle images	Pat11/Mid/VFA	Pat11/Mid/VFA	figshare	doi:10.6084/m9.figshare.c.3901198.v1	https://doi.org/10.6084/m9.figshare.c.3901198.v1	white	no	tonsil	cisplatin
Pat11	Magnetic Resonance Imaging	3.0T Discovery 750 MRI scanner	GE Healthcare	3	tesla	UO	UO:0000228	flex coils	6	3D fast spoiled gradient recalled echo	25.6	centimeter	UO	UO:0000015	256x256	millimeter	UO	UO:0000016	2x2x4	millimeter	UO	UO:0000016	3.6	millisecond	UO	UO:0000028	1	millisecond	UO	UO:0000028	15	degree	UO	UO:0000185	relax quitely while immobilization devices are applied	19900202	Manual Segmentation of regions of interest (ROIs) and subsequent analysis	Data de-identification	Dynamic contrast enhanced	Pat11/Mid/DCE	Pat11/Mid/DCE	figshare	doi:10.6084/m9.figshare.c.3901198.v1	https://doi.org/10.6084/m9.figshare.c.3901198.v1	white	no	tonsil	cisplatin
Pat11	Magnetic Resonance Imaging	3.0T Discovery 750 MRI scanner	GE Healthcare	3	tesla	UO	UO:0000228	flex coils	6	3D spoiled gradient recalled echo	25.6	centimeter	UO	UO:0000015	256x256	millimeter	UO	UO:0000016	2x2x4	millimeter	UO	UO:0000016	5.5	millisecond	UO	UO:0000028	2.1	millisecond	UO	UO:0000028	2, 5, 10, 15, 20 and 25	degree	UO	UO:0000185	relax quitely while immobilization devices are applied	19900303	Manual Segmentation of regions of interest (ROIs) and subsequent analysis	Data de-identification	Variable flip angle images	Pat11/Post/VFA	Pat11/Post/VFA	figshare	doi:10.6084/m9.figshare.c.3901198.v1	https://doi.org/10.6084/m9.figshare.c.3901198.v1	white	no	tonsil	cisplatin
Pat11	Magnetic Resonance Imaging	3.0T Discovery 750 MRI scanner	GE Healthcare	3	tesla	UO	UO:0000228	flex coils	6	3D fast spoiled gradient recalled echo	25.6	centimeter	UO	UO:0000015	256x256	millimeter	UO	UO:0000016	2x2x4	millimeter	UO	UO:0000016	3.6	millisecond	UO	UO:0000028	1	millisecond	UO	UO:0000028	15	degree	UO	UO:0000185	relax quitely while immobilization devices are applied	19900303	Manual Segmentation of regions of interest (ROIs) and subsequent analysis	Data de-identification	Dynamic contrast enhanced	Pat11/Post/DCE	Pat11/Post/DCE	figshare	doi:10.6084/m9.figshare.c.3901198.v1	https://doi.org/10.6084/m9.figshare.c.3901198.v1	white	no	tonsil	cisplatin
Pat12	Magnetic Resonance Imaging	3.0T Discovery 750 MRI scanner	GE Healthcare	3	tesla	UO	UO:0000228	flex coils	6	3D spoiled gradient recalled echo	25.6	centimeter	UO	UO:0000015	256x256	millimeter	UO	UO:0000016	2x2x4	millimeter	UO	UO:0000016	5.5	millisecond	UO	UO:0000028	2.1	millisecond	UO	UO:0000028	2, 5, 10, 15, 20 and 25	degree	UO	UO:0000185	relax quitely while immobilization devices are applied	19900101	Manual Segmentation of regions of interest (ROIs) and subsequent analysis	Data de-identification	Variable flip angle images	Pat12/Pre/VFA	Pat12/Pre/VFA	figshare	doi:10.6084/m9.figshare.c.3901198.v1	https://doi.org/10.6084/m9.figshare.c.3901198.v1	white	yes	tonsil	cisplatin
Pat12	Magnetic Resonance Imaging	3.0T Discovery 750 MRI scanner	GE Healthcare	3	tesla	UO	UO:0000228	flex coils	6	3D fast spoiled gradient recalled echo	25.6	centimeter	UO	UO:0000015	256x256	millimeter	UO	UO:0000016	2x2x4	millimeter	UO	UO:0000016	3.6	millisecond	UO	UO:0000028	1	millisecond	UO	UO:0000028	15	degree	UO	UO:0000185	relax quitely while immobilization devices are applied	19900101	Manual Segmentation of regions of interest (ROIs) and subsequent analysis	Data de-identification	Dynamic contrast enhanced	Pat12/Pre/DCE	Pat12/Pre/DCE	figshare	doi:10.6084/m9.figshare.c.3901198.v1	https://doi.org/10.6084/m9.figshare.c.3901198.v1	white	yes	tonsil	cisplatin
Pat12	Magnetic Resonance Imaging	3.0T Discovery 750 MRI scanner	GE Healthcare	3	tesla	UO	UO:0000228	flex coils	6	3D spoiled gradient recalled echo	25.6	centimeter	UO	UO:0000015	256x256	millimeter	UO	UO:0000016	2x2x4	millimeter	UO	UO:0000016	5.5	millisecond	UO	UO:0000028	2.1	millisecond	UO	UO:0000028	2, 5, 10, 15, 20 and 25	degree	UO	UO:0000185	relax quitely while immobilization devices are applied	19900202	Manual Segmentation of regions of interest (ROIs) and subsequent analysis	Data de-identification	Variable flip angle images	Pat12/Mid/VFA	Pat12/Mid/VFA	figshare	doi:10.6084/m9.figshare.c.3901198.v1	https://doi.org/10.6084/m9.figshare.c.3901198.v1	white	yes	tonsil	cisplatin
Pat12	Magnetic Resonance Imaging	3.0T Discovery 750 MRI scanner	GE Healthcare	3	tesla	UO	UO:0000228	flex coils	6	3D fast spoiled gradient recalled echo	25.6	centimeter	UO	UO:0000015	256x256	millimeter	UO	UO:0000016	2x2x4	millimeter	UO	UO:0000016	3.6	millisecond	UO	UO:0000028	1	millisecond	UO	UO:0000028	15	degree	UO	UO:0000185	relax quitely while immobilization devices are applied	19900202	Manual Segmentation of regions of interest (ROIs) and subsequent analysis	Data de-identification	Dynamic contrast enhanced	Pat12/Mid/DCE	Pat12/Mid/DCE	figshare	doi:10.6084/m9.figshare.c.3901198.v1	https://doi.org/10.6084/m9.figshare.c.3901198.v1	white	yes	tonsil	cisplatin
Pat12	Magnetic Resonance Imaging	3.0T Discovery 750 MRI scanner	GE Healthcare	3	tesla	UO	UO:0000228	flex coils	6	3D spoiled gradient recalled echo	25.6	centimeter	UO	UO:0000015	256x256	millimeter	UO	UO:0000016	2x2x4	millimeter	UO	UO:0000016	5.5	millisecond	UO	UO:0000028	2.1	millisecond	UO	UO:0000028	2, 5, 10, 15, 20 and 25	degree	UO	UO:0000185	relax quitely while immobilization devices are applied	19900303	Manual Segmentation of regions of interest (ROIs) and subsequent analysis	Data de-identification	Variable flip angle images	Pat12/Post/VFA	Pat12/Post/VFA	figshare	doi:10.6084/m9.figshare.c.3901198.v1	https://doi.org/10.6084/m9.figshare.c.3901198.v1	white	yes	tonsil	cisplatin
Pat12	Magnetic Resonance Imaging	3.0T Discovery 750 MRI scanner	GE Healthcare	3	tesla	UO	UO:0000228	flex coils	6	3D fast spoiled gradient recalled echo	25.6	centimeter	UO	UO:0000015	256x256	millimeter	UO	UO:0000016	2x2x4	millimeter	UO	UO:0000016	3.6	millisecond	UO	UO:0000028	1	millisecond	UO	UO:0000028	15	degree	UO	UO:0000185	relax quitely while immobilization devices are applied	19900303	Manual Segmentation of regions of interest (ROIs) and subsequent analysis	Data de-identification	Dynamic contrast enhanced	Pat12/Post/DCE	Pat12/Post/DCE	figshare	doi:10.6084/m9.figshare.c.3901198.v1	https://doi.org/10.6084/m9.figshare.c.3901198.v1	white	yes	tonsil	cisplatin
Pat13	Magnetic Resonance Imaging	3.0T Discovery 750 MRI scanner	GE Healthcare	3	tesla	UO	UO:0000228	flex coils	6	3D spoiled gradient recalled echo	25.6	centimeter	UO	UO:0000015	256x256	millimeter	UO	UO:0000016	2x2x4	millimeter	UO	UO:0000016	5.5	millisecond	UO	UO:0000028	2.1	millisecond	UO	UO:0000028	2, 5, 10, 15, 20 and 25	degree	UO	UO:0000185	relax quitely while immobilization devices are applied	19900101	Manual Segmentation of regions of interest (ROIs) and subsequent analysis	Data de-identification	Variable flip angle images	Pat13/Pre/VFA	Pat13/Pre/VFA	figshare	doi:10.6084/m9.figshare.c.3901198.v1	https://doi.org/10.6084/m9.figshare.c.3901198.v1	white	no	tonsil	cisplatin
Pat13	Magnetic Resonance Imaging	3.0T Discovery 750 MRI scanner	GE Healthcare	3	tesla	UO	UO:0000228	flex coils	6	3D fast spoiled gradient recalled echo	25.6	centimeter	UO	UO:0000015	256x256	millimeter	UO	UO:0000016	2x2x4	millimeter	UO	UO:0000016	3.6	millisecond	UO	UO:0000028	1	millisecond	UO	UO:0000028	15	degree	UO	UO:0000185	relax quitely while immobilization devices are applied	19900101	Manual Segmentation of regions of interest (ROIs) and subsequent analysis	Data de-identification	Dynamic contrast enhanced	Pat13/Pre/DCE	Pat13/Pre/DCE	figshare	doi:10.6084/m9.figshare.c.3901198.v1	https://doi.org/10.6084/m9.figshare.c.3901198.v1	white	no	tonsil	cisplatin
Pat13	Magnetic Resonance Imaging	3.0T Discovery 750 MRI scanner	GE Healthcare	3	tesla	UO	UO:0000228	flex coils	6	3D spoiled gradient recalled echo	25.6	centimeter	UO	UO:0000015	256x256	millimeter	UO	UO:0000016	2x2x4	millimeter	UO	UO:0000016	5.5	millisecond	UO	UO:0000028	2.1	millisecond	UO	UO:0000028	2, 5, 10, 15, 20 and 25	degree	UO	UO:0000185	relax quitely while immobilization devices are applied	19900202	Manual Segmentation of regions of interest (ROIs) and subsequent analysis	Data de-identification	Variable flip angle images	Pat13/Mid/VFA	Pat13/Mid/VFA	figshare	doi:10.6084/m9.figshare.c.3901198.v1	https://doi.org/10.6084/m9.figshare.c.3901198.v1	white	no	tonsil	cisplatin
Pat13	Magnetic Resonance Imaging	3.0T Discovery 750 MRI scanner	GE Healthcare	3	tesla	UO	UO:0000228	flex coils	6	3D fast spoiled gradient recalled echo	25.6	centimeter	UO	UO:0000015	256x256	millimeter	UO	UO:0000016	2x2x4	millimeter	UO	UO:0000016	3.6	millisecond	UO	UO:0000028	1	millisecond	UO	UO:0000028	15	degree	UO	UO:0000185	relax quitely while immobilization devices are applied	19900202	Manual Segmentation of regions of interest (ROIs) and subsequent analysis	Data de-identification	Dynamic contrast enhanced	Pat13/Mid/DCE	Pat13/Mid/DCE	figshare	doi:10.6084/m9.figshare.c.3901198.v1	https://doi.org/10.6084/m9.figshare.c.3901198.v1	white	no	tonsil	cisplatin
Pat13	Magnetic Resonance Imaging	3.0T Discovery 750 MRI scanner	GE Healthcare	3	tesla	UO	UO:0000228	flex coils	6	3D spoiled gradient recalled echo	25.6	centimeter	UO	UO:0000015	256x256	millimeter	UO	UO:0000016	2x2x4	millimeter	UO	UO:0000016	5.5	millisecond	UO	UO:0000028	2.1	millisecond	UO	UO:0000028	2, 5, 10, 15, 20 and 25	degree	UO	UO:0000185	relax quitely while immobilization devices are applied	19900303	Manual Segmentation of regions of interest (ROIs) and subsequent analysis	Data de-identification	Variable flip angle images	Pat13/Post/VFA	Pat13/Post/VFA	figshare	doi:10.6084/m9.figshare.c.3901198.v1	https://doi.org/10.6084/m9.figshare.c.3901198.v1	white	no	tonsil	cisplatin
Pat13	Magnetic Resonance Imaging	3.0T Discovery 750 MRI scanner	GE Healthcare	3	tesla	UO	UO:0000228	flex coils	6	3D fast spoiled gradient recalled echo	25.6	centimeter	UO	UO:0000015	256x256	millimeter	UO	UO:0000016	2x2x4	millimeter	UO	UO:0000016	3.6	millisecond	UO	UO:0000028	1	millisecond	UO	UO:0000028	15	degree	UO	UO:0000185	relax quitely while immobilization devices are applied	19900303	Manual Segmentation of regions of interest (ROIs) and subsequent analysis	Data de-identification	Dynamic contrast enhanced	Pat13/Post/DCE	Pat13/Post/DCE	figshare	doi:10.6084/m9.figshare.c.3901198.v1	https://doi.org/10.6084/m9.figshare.c.3901198.v1	white	no	tonsil	cisplatin
Pat14	Magnetic Resonance Imaging	3.0T Discovery 750 MRI scanner	GE Healthcare	3	tesla	UO	UO:0000228	flex coils	6	3D spoiled gradient recalled echo	25.6	centimeter	UO	UO:0000015	256x256	millimeter	UO	UO:0000016	2x2x4	millimeter	UO	UO:0000016	5.5	millisecond	UO	UO:0000028	2.1	millisecond	UO	UO:0000028	2, 5, 10, 15, 20 and 25	degree	UO	UO:0000185	relax quitely while immobilization devices are applied	19900101	Manual Segmentation of regions of interest (ROIs) and subsequent analysis	Data de-identification	Variable flip angle images	Pat14/Pre/VFA	Pat14/Pre/VFA	figshare	doi:10.6084/m9.figshare.c.3901198.v1	https://doi.org/10.6084/m9.figshare.c.3901198.v1	white	yes	tonsil	cisplatin
Pat14	Magnetic Resonance Imaging	3.0T Discovery 750 MRI scanner	GE Healthcare	3	tesla	UO	UO:0000228	flex coils	6	3D fast spoiled gradient recalled echo	25.6	centimeter	UO	UO:0000015	256x256	millimeter	UO	UO:0000016	2x2x4	millimeter	UO	UO:0000016	3.6	millisecond	UO	UO:0000028	1	millisecond	UO	UO:0000028	15	degree	UO	UO:0000185	relax quitely while immobilization devices are applied	19900101	Manual Segmentation of regions of interest (ROIs) and subsequent analysis	Data de-identification	Dynamic contrast enhanced	Pat14/Pre/DCE	Pat14/Pre/DCE	figshare	doi:10.6084/m9.figshare.c.3901198.v1	https://doi.org/10.6084/m9.figshare.c.3901198.v1	white	yes	tonsil	cisplatin
Pat14	Magnetic Resonance Imaging	3.0T Discovery 750 MRI scanner	GE Healthcare	3	tesla	UO	UO:0000228	flex coils	6	3D spoiled gradient recalled echo	25.6	centimeter	UO	UO:0000015	256x256	millimeter	UO	UO:0000016	2x2x4	millimeter	UO	UO:0000016	5.5	millisecond	UO	UO:0000028	2.1	millisecond	UO	UO:0000028	2, 5, 10, 15, 20 and 25	degree	UO	UO:0000185	relax quitely while immobilization devices are applied	19900202	Manual Segmentation of regions of interest (ROIs) and subsequent analysis	Data de-identification	Variable flip angle images	Pat14/Mid/VFA	Pat14/Mid/VFA	figshare	doi:10.6084/m9.figshare.c.3901198.v1	https://doi.org/10.6084/m9.figshare.c.3901198.v1	white	yes	tonsil	cisplatin
Pat14	Magnetic Resonance Imaging	3.0T Discovery 750 MRI scanner	GE Healthcare	3	tesla	UO	UO:0000228	flex coils	6	3D fast spoiled gradient recalled echo	25.6	centimeter	UO	UO:0000015	256x256	millimeter	UO	UO:0000016	2x2x4	millimeter	UO	UO:0000016	3.6	millisecond	UO	UO:0000028	1	millisecond	UO	UO:0000028	15	degree	UO	UO:0000185	relax quitely while immobilization devices are applied	19900202	Manual Segmentation of regions of interest (ROIs) and subsequent analysis	Data de-identification	Dynamic contrast enhanced	Pat14/Mid/DCE	Pat14/Mid/DCE	figshare	doi:10.6084/m9.figshare.c.3901198.v1	https://doi.org/10.6084/m9.figshare.c.3901198.v1	white	yes	tonsil	cisplatin
Pat14	Magnetic Resonance Imaging	3.0T Discovery 750 MRI scanner	GE Healthcare	3	tesla	UO	UO:0000228	flex coils	6	3D spoiled gradient recalled echo	25.6	centimeter	UO	UO:0000015	256x256	millimeter	UO	UO:0000016	2x2x4	millimeter	UO	UO:0000016	5.5	millisecond	UO	UO:0000028	2.1	millisecond	UO	UO:0000028	2, 5, 10, 15, 20 and 25	degree	UO	UO:0000185	relax quitely while immobilization devices are applied	19900303	Manual Segmentation of regions of interest (ROIs) and subsequent analysis	Data de-identification	Variable flip angle images	Pat14/Post/VFA	Pat14/Post/VFA	figshare	doi:10.6084/m9.figshare.c.3901198.v1	https://doi.org/10.6084/m9.figshare.c.3901198.v1	white	yes	tonsil	cisplatin
Pat14	Magnetic Resonance Imaging	3.0T Discovery 750 MRI scanner	GE Healthcare	3	tesla	UO	UO:0000228	flex coils	6	3D fast spoiled gradient recalled echo	25.6	centimeter	UO	UO:0000015	256x256	millimeter	UO	UO:0000016	2x2x4	millimeter	UO	UO:0000016	3.6	millisecond	UO	UO:0000028	1	millisecond	UO	UO:0000028	15	degree	UO	UO:0000185	relax quitely while immobilization devices are applied	19900303	Manual Segmentation of regions of interest (ROIs) and subsequent analysis	Data de-identification	Dynamic contrast enhanced	Pat14/Post/DCE	Pat14/Post/DCE	figshare	doi:10.6084/m9.figshare.c.3901198.v1	https://doi.org/10.6084/m9.figshare.c.3901198.v1	white	yes	tonsil	cisplatin
Pat15	Magnetic Resonance Imaging	3.0T Discovery 750 MRI scanner	GE Healthcare	3	tesla	UO	UO:0000228	flex coils	6	3D spoiled gradient recalled echo	25.6	centimeter	UO	UO:0000015	256x256	millimeter	UO	UO:0000016	2x2x4	millimeter	UO	UO:0000016	5.5	millisecond	UO	UO:0000028	2.1	millisecond	UO	UO:0000028	2, 5, 10, 15, 20 and 25	degree	UO	UO:0000185	relax quitely while immobilization devices are applied	19900101	Manual Segmentation of regions of interest (ROIs) and subsequent analysis	Data de-identification	Variable flip angle images	Pat15/Pre/VFA	Pat15/Pre/VFA	figshare	doi:10.6084/m9.figshare.c.3901198.v1	https://doi.org/10.6084/m9.figshare.c.3901198.v1	white	no	base of tongue	cisplatin
Pat15	Magnetic Resonance Imaging	3.0T Discovery 750 MRI scanner	GE Healthcare	3	tesla	UO	UO:0000228	flex coils	6	3D fast spoiled gradient recalled echo	25.6	centimeter	UO	UO:0000015	256x256	millimeter	UO	UO:0000016	2x2x4	millimeter	UO	UO:0000016	3.6	millisecond	UO	UO:0000028	1	millisecond	UO	UO:0000028	15	degree	UO	UO:0000185	relax quitely while immobilization devices are applied	19900101	Manual Segmentation of regions of interest (ROIs) and subsequent analysis	Data de-identification	Dynamic contrast enhanced	Pat15/Pre/DCE	Pat15/Pre/DCE	figshare	doi:10.6084/m9.figshare.c.3901198.v1	https://doi.org/10.6084/m9.figshare.c.3901198.v1	white	no	base of tongue	cisplatin
Pat15	Magnetic Resonance Imaging	3.0T Discovery 750 MRI scanner	GE Healthcare	3	tesla	UO	UO:0000228	flex coils	6	3D spoiled gradient recalled echo	25.6	centimeter	UO	UO:0000015	256x256	millimeter	UO	UO:0000016	2x2x4	millimeter	UO	UO:0000016	5.5	millisecond	UO	UO:0000028	2.1	millisecond	UO	UO:0000028	2, 5, 10, 15, 20 and 25	degree	UO	UO:0000185	relax quitely while immobilization devices are applied	19900202	Manual Segmentation of regions of interest (ROIs) and subsequent analysis	Data de-identification	Variable flip angle images	Pat15/Mid/VFA	Pat15/Mid/VFA	figshare	doi:10.6084/m9.figshare.c.3901198.v1	https://doi.org/10.6084/m9.figshare.c.3901198.v1	white	no	base of tongue	cisplatin
Pat15	Magnetic Resonance Imaging	3.0T Discovery 750 MRI scanner	GE Healthcare	3	tesla	UO	UO:0000228	flex coils	6	3D fast spoiled gradient recalled echo	25.6	centimeter	UO	UO:0000015	256x256	millimeter	UO	UO:0000016	2x2x4	millimeter	UO	UO:0000016	3.6	millisecond	UO	UO:0000028	1	millisecond	UO	UO:0000028	15	degree	UO	UO:0000185	relax quitely while immobilization devices are applied	19900202	Manual Segmentation of regions of interest (ROIs) and subsequent analysis	Data de-identification	Dynamic contrast enhanced	Pat15/Mid/DCE	Pat15/Mid/DCE	figshare	doi:10.6084/m9.figshare.c.3901198.v1	https://doi.org/10.6084/m9.figshare.c.3901198.v1	white	no	base of tongue	cisplatin
Pat15	Magnetic Resonance Imaging	3.0T Discovery 750 MRI scanner	GE Healthcare	3	tesla	UO	UO:0000228	flex coils	6	3D spoiled gradient recalled echo	25.6	centimeter	UO	UO:0000015	256x256	millimeter	UO	UO:0000016	2x2x4	millimeter	UO	UO:0000016	5.5	millisecond	UO	UO:0000028	2.1	millisecond	UO	UO:0000028	2, 5, 10, 15, 20 and 25	degree	UO	UO:0000185	relax quitely while immobilization devices are applied	19900303	Manual Segmentation of regions of interest (ROIs) and subsequent analysis	Data de-identification	Variable flip angle images	Pat15/Post/VFA	Pat15/Post/VFA	figshare	doi:10.6084/m9.figshare.c.3901198.v1	https://doi.org/10.6084/m9.figshare.c.3901198.v1	white	no	base of tongue	cisplatin
Pat15	Magnetic Resonance Imaging	3.0T Discovery 750 MRI scanner	GE Healthcare	3	tesla	UO	UO:0000228	flex coils	6	3D fast spoiled gradient recalled echo	25.6	centimeter	UO	UO:0000015	256x256	millimeter	UO	UO:0000016	2x2x4	millimeter	UO	UO:0000016	3.6	millisecond	UO	UO:0000028	1	millisecond	UO	UO:0000028	15	degree	UO	UO:0000185	relax quitely while immobilization devices are applied	19900303	Manual Segmentation of regions of interest (ROIs) and subsequent analysis	Data de-identification	Dynamic contrast enhanced	Pat15/Post/DCE	Pat15/Post/DCE	figshare	doi:10.6084/m9.figshare.c.3901198.v1	https://doi.org/10.6084/m9.figshare.c.3901198.v1	white	no	base of tongue	cisplatin
